# Supplementary material for: Bovine Enteroids as an In Vitro Model for Infection with Bovine Coronavirus
Source: Viruses. 2023 Feb 27;15(3):635. doi: 10.3390/v15030635 (PMC10054012; doi:10.3390/v15030635)
Supplement: Supplementary file 1 [file viruses-15-00635-s001.zip]

Archive with 1 entries (1 files):
- viruses-2201567-supplementary.pdf
